# Supplementary material for: Electrochemical Sensing of Glucose Using Glucose Oxidase/PEDOT:4-Sulfocalix [4]arene/MXene Composite Modified Electrode
Source: Micromachines (Basel). 2022 Feb 16;13(2):304. doi: 10.3390/mi13020304 (PMC8877456; doi:10.3390/mi13020304)
Supplement: Supplementary file 1 [file micromachines-13-00304-s001.zip]

Archive with 1 entries (1 files):
- micromachines-1581248-Supplementary.pdf
